# Supplementary material for: HMGA2 directly mediates chromatin condensation in association with neuronal fate regulation
Source: Nat Commun. 2023 Oct 12;14:6420. doi: 10.1038/s41467-023-42094-9 (PMC10570362; doi:10.1038/s41467-023-42094-9)
Supplement: Supplementary file 4 — Source Data [file 41467_2023_42094_MOESM4_ESM.xlsx]

## Sheet: Fig2b
Fig2b
Replicate 1	0 mM	3 mM	4 mM	5 mM
Nuceosome	1	1.05544	0.441854	0.0979703
+ HMGA2	1	0.727583	0.0775998	0.0374465
+ H1.2	1	0.43246	0.0199715	-0.0369322
+ H1.2 HMGA2	1	0.228425	-0.0083914	-0.0476206
Replicate 2	0 mM	3 mM	4 mM	5 mM
Nuceosome	1	0.888691	0.318742	0.0549735
+ HMGA2	1	0.612489	0.078032	0.030116
+ H1.2	1	0.867532	0.0782519	-0.00997714
+ H1.2 HMGA2	1	0.187957	0.0183717	0.0228906
Replicate 3	0 mM	3 mM	4 mM	5 mM
Nuceosome	1	0.947152	0.335309	0.0329439
+ HMGA2	1	0.732317	0.117215	0.0708696
+ H1.2	1	0.751593	0.227258	0.0573682
+ H1.2 HMGA2	1	0.276229	0.0772933	0.102669

## Sheet: Fig2d
Fig2d	AFM
Control	+ HMGA2
81.1026	57.607
46.803	50.8324
53.7242	55.7648
61.5999	35.1929
71.3879	44.9502
70.2131	49.9286
61.5999	48.9834
49.9286	47.8422
58.5996	46.803
56.6612	44.9502
79.2243	44.036
91.8512	57.607
46.803	47.8422
58.5996	49.9286
72.2922	54.7872
80.1007	55.7648
69.4218	48.9834
58.5996	48.9834
44.9502	76.2805
76.2805	86.0072
66.4823	60.5963
75.2952	66.4823
62.6069	63.4258
59.6776	42.0615
42.0615	49.9286
58.5996	52.7549
61.5999	43.0742
60.5963	39.1768
53.7242	46.803
63.4258	61.5999
69.4218	56.6612
65.3865	41.1716
69.4218	44.036
50.8324	53.7242
75.2952	49.9286
107.403	44.9502
58.5996	52.7549
80.1007	50.8324
66.4823	52.7549
50.8324	45.9785
70.2131	53.7242
62.6069	42.0615
53.7242	48.9834
63.4258	44.9502
59.6776	44.9502
65.3865	34.3725
51.8845	41.1716
69.4218	50.8324
55.7648	38.188
80.1007	54.7872
52.7549	36.9435
59.6776	45.9785
57.607	47.8422
46.803	55.7648
70.2131	62.6069
56.6612	41.1716
75.2952	43.0742
48.9834	50.8324
76.2805	45.9785
86.0072	44.036
60.5963	48.9834
66.4823	46.803
63.4258	47.8422
42.0615	42.0615
68.3909	48.9834
36.9435	57.607
55.7648	43.0742
58.5996	53.7242
61.5999	59.6776
68.4086	51.8845
83.9786	44.036
71.3879	39.1768
60.5963	46.8289
74.3131	36.9435
83.9786	50.8324
69.4218	47.8422
	47.8422
	71.3879
	61.5999
	53.7242
	39.9289
	50.8324
	53.7242
	53.7242
	55.7648
	49.9286
	46.803
	36.9435
	44.9502
	37.0092
	45.9785
	51.8845
	54.7872
	47.8422
	49.9286
	34.3725
	47.8422
	45.9785
	54.7872
	45.9785
	41.1716
	35.1929
	33.2776
	54.7872
	46.803

## Sheet: Fig3c
Fig3c
Dnase-seq signal Replicate 1	Dnase-seq signal Replicate 2
0.051743	0.0500812
0.0517501	0.0501518
0.05176	0.0503575
0.0515168	0.0503624
0.051536	0.0504068
0.0514963	0.0503645
0.0516194	0.0502169
0.0515933	0.0501704
0.0516037	0.0501202
0.0517096	0.0503402
0.0518671	0.0503925
0.0518489	0.0504381
0.051832	0.0503999
0.0518576	0.0504463
0.052038	0.0504546
0.0520755	0.050596
0.0520264	0.050609
0.0519397	0.0506468
0.0518296	0.0504979
0.0518129	0.0505853
0.0518736	0.050729
0.0520731	0.0509905
0.0522154	0.0511445
0.0522485	0.0513617
0.0522484	0.0512079
0.0521231	0.0512777
0.0520722	0.0511061
0.0518305	0.0511218
0.0517921	0.0507099
0.0514702	0.0504076
0.0512048	0.0501095
0.0506468	0.0497483
0.0500813	0.0489882
0.0490646	0.0480792
0.0474802	0.0466399
0.0452698	0.0448504
0.042626	0.0421925
0.0393961	0.0390692
0.0357304	0.0355927
0.031617	0.0318525
0.0282614	0.028762
0.0278216	0.0283054
0.0273795	0.0278816
0.026967	0.0274744
0.0265852	0.0270643
0.0263108	0.0267091
0.0260266	0.0264292
0.0258087	0.0262134
0.0256393	0.0260216
0.0255227	0.0259039
0.0255347	0.0258853
0.0255524	0.0259257
0.0256807	0.0260285
0.0259356	0.0262714
0.0261764	0.0264794
0.0264189	0.0267217
0.0267325	0.0270797
0.0270941	0.0274235
0.0275026	0.0278399
0.027932	0.0282549
0.0283822	0.0287061
0.031783	0.0318552
0.0358046	0.0357104
0.0396572	0.0392025
0.0430917	0.0423041
0.0459203	0.0446946
0.0478938	0.0466281
0.0492581	0.0478901
0.0502199	0.0488103
0.0508113	0.0494884
0.051279	0.0500802
0.0516423	0.0504912
0.0519233	0.0506872
0.0520064	0.0508019
0.0519916	0.0508694
0.0521163	0.050953
0.0522639	0.0510972
0.0524367	0.0511029
0.0523906	0.051104
0.0522794	0.0509719
0.0521443	0.0510223
0.0521485	0.0510013
0.052133	0.0509957
0.0520901	0.0508445
0.0520679	0.0507319
0.0520079	0.0507027
0.0519749	0.0507847
0.0518898	0.0507564
0.0519564	0.050724
0.0519034	0.0506102
0.0518267	0.050507
0.0518254	0.0503328
0.0517855	0.0502462
0.0516949	0.0502077
0.0514519	0.0501959
0.0514114	0.0501746
0.0515132	0.0502806
0.0516288	0.0503764
0.0516822	0.0503273
0.0516745	0.0501695
0.0515899	0.0500757

## Sheet: Fig3d
Fig3d
ATAC-seq signal
Replicate 1	Replicate 2	Replicate 3	Replicate 4
0.090418	0.0897287	0.078756	0.0724598
0.0939271	0.0932432	0.0814378	0.0745939
0.0970048	0.0964796	0.0834575	0.0763294
0.099424	0.0991786	0.0852086	0.0777439
0.101523	0.101165	0.0862786	0.0786916
0.103043	0.102449	0.0872033	0.0792849
0.104415	0.103925	0.0881326	0.0798274
0.105628	0.105118	0.0887384	0.0801322
0.106442	0.105899	0.0891311	0.0804033
0.107152	0.106243	0.0892862	0.0803983
0.107931	0.106614	0.0897764	0.0806728
0.10858	0.10712	0.0900496	0.0809148
0.109475	0.107491	0.0904805	0.0812383
0.109926	0.107974	0.0908217	0.08136
0.110256	0.10854	0.091177	0.0817477
0.110717	0.109317	0.0916328	0.0818349
0.11132	0.109874	0.0921582	0.0823297
0.11158	0.110488	0.0927715	0.0830717
0.111819	0.110952	0.0931353	0.0834651
0.111996	0.111088	0.0932066	0.0838683
0.112187	0.111238	0.0934166	0.0842604
0.112548	0.111509	0.093583	0.0845124
0.112862	0.111891	0.093927	0.0848889
0.113092	0.112212	0.0945372	0.0854417
0.113339	0.112513	0.0949738	0.086023
0.113304	0.112777	0.0952433	0.0863171
0.113361	0.112657	0.0952777	0.086327
0.112869	0.112216	0.0951302	0.0863544
0.112403	0.111597	0.094773	0.0862428
0.111337	0.110569	0.0940187	0.085655
0.109859	0.109035	0.0929477	0.0845997
0.107959	0.107162	0.0913427	0.0830162
0.105732	0.104752	0.0889995	0.080913
0.102821	0.101865	0.0860016	0.0779163
0.0993872	0.0983922	0.0821102	0.0742894
0.0954955	0.0947462	0.0772621	0.0702581
0.091572	0.0904401	0.0718201	0.0655782
0.0874145	0.0865816	0.0658933	0.0601845
0.0835089	0.0826089	0.0599791	0.0548323
0.0802972	0.0793674	0.054981	0.0501595
0.0781249	0.0773565	0.0515295	0.0468667
0.0778912	0.0771652	0.05104	0.0464318
0.0776735	0.0768759	0.0506008	0.0460626
0.077476	0.0766722	0.0501987	0.0457221
0.0772998	0.0764689	0.04981	0.0453559
0.077115	0.0763187	0.0495255	0.0450706
0.0769766	0.0761533	0.0492821	0.044829
0.0768363	0.0760571	0.0490523	0.0446849
0.07675	0.0759827	0.0488647	0.044505
0.0767249	0.0759123	0.0487165	0.0444582
0.0767074	0.0759283	0.0486749	0.0444547
0.0767842	0.0759875	0.0487135	0.0445002
0.0768367	0.0760337	0.0488052	0.0446296
0.0769117	0.0760942	0.0489921	0.0447365
0.0770836	0.0761553	0.0492185	0.0449656
0.0772369	0.076273	0.0494863	0.0451988
0.0774259	0.0764038	0.0497754	0.0455097
0.0776134	0.0766042	0.0501392	0.0458097
0.0778108	0.0768265	0.0505408	0.0462272
0.0779968	0.0770219	0.0509931	0.0466472
0.0782165	0.0772301	0.0514822	0.0470827
0.080062	0.079066	0.0548973	0.0504045
0.0828714	0.0818808	0.0595883	0.0548527
0.0867029	0.0855143	0.0652651	0.060115
0.0909898	0.0894513	0.0712444	0.0655285
0.0948757	0.0933104	0.0767881	0.0702528
0.0982733	0.096602	0.081382	0.0741862
0.10144	0.0999389	0.0852223	0.0772382
0.104221	0.102765	0.0884936	0.080011
0.106562	0.105588	0.0908155	0.0819227
0.108652	0.10762	0.0926062	0.0832743
0.110256	0.109335	0.0938617	0.0839803
0.111328	0.110889	0.0945338	0.0845167
0.112299	0.111621	0.0948677	0.0848853
0.113002	0.112369	0.0948131	0.0851772
0.113244	0.112792	0.0948706	0.0851055
0.113507	0.113057	0.0949325	0.0848484
0.113469	0.11298	0.0948496	0.0848579
0.113321	0.112684	0.0943688	0.0845951
0.113017	0.112275	0.0938126	0.0842343
0.112484	0.111874	0.0932332	0.0839015
0.11216	0.111237	0.0928277	0.0837981
0.111766	0.110449	0.0924073	0.0833606
0.110992	0.109801	0.0921603	0.0831228
0.11034	0.109115	0.0916107	0.0827203
0.109587	0.108291	0.0911051	0.0820824
0.109255	0.107856	0.0907154	0.0817754
0.108823	0.107283	0.0903637	0.0813855
0.108423	0.106775	0.0903179	0.0809456
0.10804	0.106646	0.0899691	0.0804772
0.107664	0.106388	0.0893929	0.0801542
0.107288	0.105943	0.0889029	0.079705
0.106707	0.105421	0.0883059	0.0793715
0.105747	0.104692	0.0878395	0.0790989
0.104518	0.103799	0.0872474	0.0786477
0.103152	0.1027	0.086702	0.07844
0.10149	0.101262	0.0859542	0.0778205
0.0995157	0.0994988	0.0848467	0.0768748
0.0969001	0.0967944	0.083155	0.0756173
0.0934525	0.0934051	0.0810727	0.0738223
0.0896199	0.0894873	0.0783797	0.0714564

## Sheet: Fig3e
Fig3e
	HP1 signal
1	0.075147
2	0.075397
3	0.0754138
4	0.0753686
5	0.0755529
6	0.0758102
7	0.0759842
8	0.0762017
9	0.0763529
10	0.0765485
11	0.0764747
12	0.0767356
13	0.0768297
14	0.0771218
15	0.077251
16	0.0778468
17	0.0781094
18	0.0782917
19	0.0783931
20	0.0788049
21	0.079449
22	0.0799834
23	0.0804383
24	0.0806391
25	0.0808524
26	0.0812086
27	0.0818017
28	0.0822717
29	0.0828527
30	0.0834338
31	0.0841403
32	0.0845543
33	0.0849061
34	0.0854567
35	0.0863529
36	0.0873648
37	0.0884191
38	0.089439
39	0.0909007
40	0.0918745
41	0.0921619
42	0.0920076
43	0.0918816
44	0.0917455
45	0.091582
46	0.0913312
47	0.0912344
48	0.0911128
49	0.0910381
50	0.0908677
51	0.0908753
52	0.0909299
53	0.0910936
54	0.091324
55	0.0914988
56	0.0916498
57	0.0917448
58	0.091818
59	0.0918979
60	0.0920207
61	0.0920735
62	0.0914897
63	0.0904036
64	0.0890973
65	0.088185
66	0.0872611
67	0.0864068
68	0.0854956
69	0.0845761
70	0.0836707
71	0.0829855
72	0.0823574
73	0.081906
74	0.0813652
75	0.0809738
76	0.0805374
77	0.0802139
78	0.0798912
79	0.0794521
80	0.0792975
81	0.0790347
82	0.0787121
83	0.0783153
84	0.0779259
85	0.0778408
86	0.0778825
87	0.0778311
88	0.0778484
89	0.077553
90	0.0773506
91	0.0769704
92	0.0765802
93	0.0764358
94	0.0762365
95	0.0759463
96	0.0754941
97	0.0750622
98	0.0749517
99	0.0749039
100	0.0749574
101	0.0747587

## Sheet: Fig3f
Fig3f
	genome	HMGA2 (antibody #1)
A compartment	1128000000	9606765
B compartment	1289000000	26682862

## Sheet: Fig4c
Fig4c
Second	Replicate 1	Replicate 2	Replicate 3
-8.507	1.00153	0.998086	1.00317
-7.85	1.00624	0.99724	1.00624
-7.195	1.00724	0.997284	1.0097
-6.545	1.00588	1.00676	1.00278
-5.895	1.00638	1.00086	0.99894
-5.245	0.999003	0.996651	1.00056
-4.59	0.997315	0.997331	0.997906
-3.935	1	1	1
-3.267
-2.617
-1.967
-1.317
-0.667
0	0.112951	0.13378	0.127196
0.65	0.176262	0.210551	0.185303
1.3	0.234739	0.278783	0.240182
1.95	0.288499	0.335024	0.285964
2.6	0.335851	0.38555	0.329619
3.25	0.375914	0.431927	0.373253
3.9	0.416077	0.471724	0.404895
4.553	0.451488	0.510634	0.439309
5.208	0.482684	0.539244	0.470916
5.863	0.51011	0.579969	0.497014
6.518	0.54062	0.603919	0.525979
7.168	0.567047	0.626498	0.555182
7.818	0.591153	0.654768	0.572266
8.468	0.610861	0.667814	0.592872
9.123	0.630259	0.69311	0.60678
9.78	0.643768	0.712566	0.622253
10.435	0.657755	0.731265	0.643544
11.09	0.671339	0.737502	0.6576
11.74	0.689266	0.761129	0.672582
12.39	0.702947	0.772716	0.684736
13.04	0.717962	0.781013	0.697295
13.695	0.726592	0.793605	0.711028
14.35	0.737465	0.798692	0.724802
15.005	0.7519	0.809515	0.73565
15.66	0.759452	0.824607	0.74661
16.31	0.78222	0.825986	0.754076
16.96	0.78612	0.836326	0.759524
17.61	0.786733	0.839274	0.769516
18.265	0.801478	0.846609	0.781158
18.92	0.810222	0.848743	0.788235
19.575	0.81384	0.858978	0.799246
20.233	0.823236	0.858887	0.809577
20.883	0.822936	0.861326	0.814133
21.533	0.831387	0.873491	0.829624
22.183	0.831243	0.881138	0.826875
22.838	0.834794	0.885748	0.831603
23.493	0.842623	0.883354	0.837386
24.148	0.850988	0.8858	0.845694
24.803	0.856833	0.893483	0.85409
25.453	0.863238	0.889008	0.858962
26.103	0.863917	0.885552	0.863775
26.753	0.876896	0.903809	0.868928
27.408	0.87603	0.912852	0.870035
28.063	0.874523	0.904959	0.868105
28.718	0.874378	0.901602	0.888022
29.373	0.883484	0.903383	0.888621
30.023	0.880623	0.914157	0.898671
30.673	0.883993	0.914078	0.893563
31.323	0.8904	0.924303	0.900254
31.978	0.890696	0.919657	0.903038
32.633	0.894247	0.929638	0.90094
33.29	0.898825	0.930921	0.897276
33.945	0.902588	0.929316	0.902774
34.6	0.899163	0.924148	0.908366
35.25	0.896999	0.927065	0.909401
35.9	0.901155	0.93128	0.914934
36.55	0.907619	0.924655	0.918237
37.205	0.906907	0.93091	0.914545
37.86	0.906391	0.924653	0.922725
38.515	0.908414	0.929077	0.920124

## Sheet: Fig4e
Fig4e
	HMGA2 only	nucleosome only	HMGA2 + nucleosome
Rep 1	0	0.004	0.14
Rep 2	0	0.003	0.142
Rep 3	-0.0001	-0.006	0.106

## Sheet: Fig4f
Fig4f
Rep 1		HMGA2 (uM)
	NaCl (mM)	5	10	15	20
	50	0.023	0.124	0.122	0.127
	100	0	0.042	0.071	0.088
	150	0	0	0.001	0.007
Rep 2		HMGA2 (uM)
	NaCl (mM)	5	10	15	20
	50	0.013	0.113	0.125	0.126
	100	0.006	0.05	0.06	0.081
	150	-0.001	-0.001	0	-0.001
Rep 3		HMGA2 (uM)
	NaCl (mM)	5	10	15	20
	50	0.025	0.109	0.123	0.125
	100	0.003	0.054	0.085	0.088
	150	0	-0.001	0.002	0

## Sheet: Fig5b
Fig5b
	Up regulated genes	Down regulated genes	All genes
1	0.0629643	0.0550229	0.056168
2	0.0671261	0.0492924	0.0555995
3	0.10984	0.0507091	0.0585277
4	0.108084	0.0494219	0.0587945
5	0.0755256	0.051067	0.0577559
6	0.0658187	0.0498891	0.0567252
7	0.0667896	0.0506875	0.0579947
8	0.0721323	0.0488916	0.0581232
9	0.0656708	0.0512948	0.0575803
10	0.0684123	0.0525558	0.0575226
11	0.0682814	0.0518184	0.0579341
12	0.0715721	0.0555099	0.0592636
13	0.0697188	0.0552366	0.0605373
14	0.0733763	0.0513234	0.0596644
15	0.076894	0.051736	0.0605299
16	0.0763648	0.0515353	0.0599311
17	0.0711196	0.0539723	0.0584405
18	0.0836749	0.0496593	0.0564392
19	0.0969199	0.0457479	0.0524341
20	0.0518051	0.0348158	0.0406485
21	0.0250306	0.0188215	0.0303376
22	0.0582936	0.028815	0.0441452
23	0.0737371	0.0327723	0.0508775
24	0.080877	0.0357379	0.0522402
25	0.0893847	0.0381769	0.0533005
26	0.0932184	0.0389383	0.0523608
27	0.0941102	0.0404199	0.0537505
28	0.0890782	0.041165	0.053064
29	0.0874039	0.04309	0.0528923
30	0.0851667	0.0422164	0.0530052
31	0.0863845	0.0416597	0.0527495
32	0.080571	0.042429	0.0524137
33	0.081976	0.0439726	0.0523952
34	0.0851573	0.0420325	0.053586
35	0.0821994	0.0416846	0.0520901
36	0.0820634	0.0427199	0.0523135
37	0.083327	0.0424946	0.0540133
38	0.0912913	0.0421386	0.0535564
39	0.0898966	0.0406389	0.0519628
40	0.0916481	0.0399138	0.0535139
41	0.0897676	0.0429662	0.0532831
42	0.0926752	0.0413899	0.0534278
43	0.0932819	0.042191	0.0531407
44	0.0887494	0.0418496	0.0528649
45	0.0852141	0.0421882	0.0526252
46	0.0870099	0.0414984	0.0528151
47	0.0892398	0.0421714	0.0521341
48	0.0853738	0.0428397	0.0522065
49	0.081533	0.0447068	0.0528193
50	0.0809656	0.0410514	0.0522907
51	0.083661	0.0434896	0.0531014
52	0.0923703	0.0434287	0.0529878
53	0.0832152	0.0407232	0.0528774
54	0.0811399	0.0426459	0.0526995
55	0.088622	0.0403729	0.0517477
56	0.0849424	0.0395327	0.0517769
57	0.0854469	0.0414428	0.0521532
58	0.081324	0.0405372	0.0523272
59	0.0774688	0.0399826	0.0512504
60	0.0745696	0.043931	0.0523254
61	0.076011	0.0432672	0.0514531
62	0.0771766	0.0417246	0.0523056
63	0.0770922	0.0393355	0.0520178
64	0.0812953	0.0392371	0.0519242
65	0.0758428	0.0400668	0.0512507
66	0.0771739	0.0409991	0.0514801
67	0.0718895	0.0401196	0.0506966
68	0.0715559	0.0432102	0.0504657
69	0.0748907	0.0417471	0.0505283
70	0.0777087	0.0405216	0.051374
71	0.0728815	0.0396646	0.0514905
72	0.0683484	0.0414446	0.050182
73	0.0709822	0.0404761	0.0517409
74	0.0751483	0.0420502	0.0517779
75	0.0744954	0.0408771	0.0522688
76	0.0748711	0.0416009	0.0520945
77	0.0754076	0.0411467	0.0528172
78	0.0784304	0.0405725	0.0547405
79	0.0797895	0.0440124	0.0562068
80	0.0858119	0.049273	0.0602752
81	0.116488	0.060221	0.0806035
82	0.0858464	0.0476441	0.0599124
83	0.0726489	0.0470964	0.0566385
84	0.070959	0.0438008	0.0559855
85	0.0884768	0.0450503	0.0567847
86	0.0882172	0.0453063	0.0558768
87	0.0704961	0.043396	0.0541502
88	0.0664113	0.0429134	0.0537276
89	0.0723107	0.0454025	0.0539676
90	0.0679258	0.0449633	0.053565
91	0.0646755	0.0436502	0.0519231
92	0.0735735	0.0478802	0.0539642
93	0.069052	0.0448793	0.0537322
94	0.0695104	0.0460241	0.0539046
95	0.0657008	0.0487265	0.0529165
96	0.0677507	0.0471312	0.0539776
97	0.059448	0.0480869	0.0528204
98	0.0946566	0.0465657	0.0536195
99	0.110338	0.044829	0.0548317
100	0.0644986	0.0470632	0.0519361
101	0.0648184	0.0480922	0.0514407

[truncated: 26 more sheets: Fig5c, Fig5d, Fig5e, Fig5f, Fig6c, Fig6e, Fig6h, Fig6j, Fig6l, Fig7c, Fig7e, Fig7f, Sup fig2a, Sup fig2f, Sup fig2i, Sup fig3a, Sup fig3b, Sup fig3c, Sup fig4b, Sup fig4d …]
